# Supplementary material for: Gammaherpesvirus Infection Stimulates Lung Tumor-Promoting Inflammation
Source: Pathogens. 2024 Aug 31;13(9):747. doi: 10.3390/pathogens13090747 (PMC11434807; doi:10.3390/pathogens13090747)
Supplement: Supplementary file 1 [file pathogens-13-00747-s001.zip]

Archive with 4 entries (4 files):
- Mukhopadhyay Pathogens supplemental data.pdf
- Table S1 FACS analysis of MDSCs copy.xlsx
- Table S2 marker genes MDSC epithelium copy.xlsx
- Table S3.m6A fold enrichment fold change RNAxlsx copy.xlsx
