# Supplementary material for: Gammaherpesvirus Infection Stimulates Lung Tumor-Promoting Inflammation
Source: Pathogens. 2024 Aug 31;13(9):747. doi: 10.3390/pathogens13090747 (PMC11434807; doi:10.3390/pathogens13090747)
Supplement: Supplementary file 1 [file pathogens-13-00747-s001.zip › Table S1 FACS analysis of MDSCs copy.xlsx]

## Sheet: Sheet1
Table S1: Analyses of immune cells from the lung of uninfected and infected K-RasLA1 mice
Specimen Name	MHV68 infection	Tube Name	#Events	SINGLET %Parent	SCATTER %Parent	CD45-2+ CD11b+ %Parent	Ly6G+Ly6C+ %Parent	Ly6Chi %Parent
Ly6G pos	no	Tube_001	12730	73.2	60.7	65.9	76.9	2
Ly6G pos	no	Tube_002	11328	73.6	54	54.4	83.7	1.6
Ly6G pos	yes	Tube_003	12378	70	52.8	75.1	79.2	8.1
Ly6G pos	yes	Tube_004	15739	64.1	52.3	67.4	82.1	4.7
Ly6G pos	no	Tube_005	8520	72.3	61.6	71.5	86.4	1.5
Ly6G pos	yes	Tube_006	14552	69.2	58.1	85.7	88.6	5.1
Ly6G neg Gr1 pos	no	Tube_001	3084	68.6	77.5	69.8	1.2	35.1
Ly6G neg Gr1 pos	no	Tube_002	2122	65.5	54	47.3	1.4	52.4
Ly6G neg Gr1 pos	yes	Tube_003	7928	60.7	62.4	73.6	1.7	68.7
Ly6G neg Gr1 pos	yes	Tube_004	6073	60.6	57.2	73.6	3.3	74.9
Ly6G neg Gr1 pos	no	Tube_005	2075	67.5	57.8	55.6	3.3	36.9
Ly6G neg Gr1 pos	yes	Tube_006	5097	58.7	61.7	75.7	2.6	70.9
