# Supplementary material for: Gammaherpesvirus Infection Stimulates Lung Tumor-Promoting Inflammation
Source: Pathogens. 2024 Aug 31;13(9):747. doi: 10.3390/pathogens13090747 (PMC11434807; doi:10.3390/pathogens13090747)
Supplement: Supplementary file 1 [file pathogens-13-00747-s001.zip › Table S2 marker genes MDSC epithelium copy.xlsx]

## Sheet: Sheet1
Table S2:MHV68 infection alters expression of differentially expressed genes
PMID: 32300059		Uninfected			Infected			Fold Change	Fold enrichment		PMID: 32300059 M-MDSC	PMID: 32300059 G-MDSC	PMID: 29463737 AT1	PMID: 29463737 AT2
mMDSC:	Ly6C1	893.35	1165.16	847.75	2530.79	3478.46	3067.99	3.12334	15.4		Ly6C1	Ly6G	AGER	ASCL4
	Ly6C2	108.32	165.45	108.44	755.18	1997.29	1120.18	10.1323	1		Ly6C2	S100A8	AKAP5	ATP1B1
	Arg1	4.2	3.04	1.49	7	35.67	14.88	6.59221	3.5		Arg1	S100A9	AQP5	CHIL1
	TGFB1	100.04	113.27	97.24	88.28	134.02	121.26	1.1063	21.5		TGFB1	NOX2 (CYBB)	BCAM	CXCL15
	IL-4Ra (CD124)	30.61	53.74	35.98	45.61	105.68	103.17	2.11468	11.8		IL-4Ra (CD124)	MPO	CAVIN2	ELOVL1
	MPO	1.12	0.54	0.21	0.61	0.3	0.19	0.588235	1		MPO	CD11b (ITGAM)	CLDN18	FABP5
	CD11b (ITGAM)	8.06	18.64	10.64	12.53	42.54	34.75	2.40546	1		CD11b (ITGAM)	MMP8	CLIC3	FASN
	IL-1a	2.66	3.87	1.42	4.29	2.31	4.64	1.41384	1		IL-1a	CXCR2	CLIC5	GM43085
	IL-6	0	0.33	0.72	11.57	12.14	11.49	33.5238	1		IL-6	WFDC21	CYR61	HSPA5
	NOS2	2.72	4.01	2.85	3.32	15.73	7.96	2.81942	1		NOS2	Lyz2	DAG1	LAMP3
	PD-L1 (CD274)	6.49	7.77	5.12	86.18	136.41	163.64	19.9293	7.08		PD-L1 (CD274)	Fpr1	EMP2	LCN2
	CD14	14.58	23.71	16.08	37.17	57.08	54.45	2.73496	9.64		CD14	CCL3	GPRC5A	LRG1
	IDO1	0.11	1.64	0.28	43.69	92.94	86.74	110.034	1		IDO1		HBEGF	LYZ2
								15.1168	5.84				HOPX	NAPSA
								30.0597	6.81654				IGFBP7	SCD1
PMID: 32300059													MALAT1	SELENBP1
gMDSC:	Ly6G	2.41	0.92	3.09	1.44	2.68	0.86	0.775701	1				MSN	SERPINE1
	S100A8	78.68	111.45	331.33	90.74	347.85	196.16	1.21726	1				NDNF	SFTPB
	S100A9	370.08	424.78	1341.11	333.46	1276.72	692.3	1.07796	1				PDGFA	SLC34A2
	NOX2 (CYBB)	19.5	20.64	16.93	26.34	51.24	54.55	2.31523	1				SEC14L3	TGOLN1
	MPO	1.12	0.54	0.21	0.61	0.3	0.19	0.588235	1				SERPINB6B
	CD11b (ITGAM)	8.06	18.64	10.64	12.53	42.54	34.75	2.40546	1				SPARC
	MMP8	2.85	3.08	6.26	3.6	19.13	8.81	2.58737	1				TIMP3
	CXCR2	3.94	6.07	11.7	4.48	12.28	9.69	1.21833	262				VEGFA
	WFDC21	8.44	12.28	14.77	11.78	10.73	6.41	0.814877	1
	Lyz2	6692.91	10468.4	7043.63	6438.25	4960.68	6717.51	0.748461	1
	Fpr1	13.03	17.8	20.65	12.7	11.77	10.15	0.672494	17.9
	CCL3	2.02	2.65	2.47	41.35	129.39	66	33.1569	1.58
								3.96485	24.2067
								9.22117	75.042
> Reference PMID: 29463737
AT1	AGER	2680.62	2559.9	2936.17	1895.23	1755.47	2016.94	0.693146	8.91
	AKAP5	217.85	239.08	207.29	97.56	93.7	160.07	0.528936	11.6
	AQP5	230.7	265.64	250.83	217.1	204.47	239.47	0.884725	6.28
	BCAM	293.57	356.55	330.45	145.54	204.97	246.66	0.609003	7.18
	CAVIN2	229.48	250.62	251.11	123.93	105.3	143.69	0.510004	18.7
	CLDN18	241.88	334.01	276.37	143.67	189.52	245.5	0.679006	1.51
	CLIC3	459.74	376.64	437.23	361.35	251.9	249.85	0.67768	5.49
	CLIC5	171.67	190.42	188.68	116.96	115.01	149.08	0.69185	32.3
	CYR61	142.5	47.95	119.23	63.38	100.09	114.96	0.899089	1
	DAG1	77.93	118.1	93.45	33.54	58.07	68.63	0.553544	1
	EMP2	412.46	424.86	461.85	251.63	246.77	310.02	0.622259	3.25
	GPRC5A	436.37	469.08	458.98	297.61	306.1	300.73	0.66287	11.1
	HBEGF	29.52	33.4	26.52	32.17	43.19	52.46	1.42911	23.5
	HOPX	523.85	518.76	508.57	343.67	243.57	305.31	0.575401	1
	IGFBP7	1238.52	1565.26	1508.23	1361.95	1125.99	1305.66	0.879775	1
	MALAT1	298.47	436.17	394.51	326.44	324.77	516.81	1.03442	3.68
	MSN	489.78	541.01	495.31	364.26	557.61	628.64	1.016	1
	NDNF	62.56	111.62	79.36	22.72	131.15	127.49	1.10973	25.6
	PDGFA	77.35	66.33	78.27	29.72	37.43	49.34	0.524848	21.5
	SEC14L3	413.1	374.06	338.86	138.6	134.01	216.32	0.434211	1.41
	SERPINB6B	80.16	93.4	89.03	106.35	137.38	148.82	1.49492	1
	SPARC	1578.45	2542.98	2475.81	833.59	1672.16	1453.15	0.600084	6.28
	TIMP3	159.47	212.07	182.24	128.7	240.28	291.46	1.1926	1
	VEGFA	883.8	914.04	853	339.7	447.43	771.76	0.588074	33.5
								0.787137	9.53292
								0.291361	10.5029
> Reference PMID: 29463737
AT2	ASCL4	0.09	0	0	0.07	0	0.76	9.22222	8.08
	ATP1B1	174.23	252.57	215.66	182.1	197.58	201.87	0.905193	1
	CHIL1	1233.46	1863.22	1346.46	3051.68	1810.5	2245.02	1.59959	6.82
	CXCL15	893.59	1564.68	1111.99	1133.65	922.58	1010.5	0.858965	1
	ELOVL1	625.41	849.13	653.51	589.62	683.73	694.99	0.92495	5.81
	FABP5	176.36	169.17	183.75	189.85	233.14	239.65	1.25196	1
	FASN	268.25	361.38	445.63	178.48	215.43	274.05	0.621208	2.4
	GM43085	100.87	232.77	142.15	106.54	113.04	124.97	0.724164	1.37
	HSPA5	223.24	331.85	293.75	454.68	657.31	693.33	2.12681	14.9
	LAMP3	177.72	263.2	203.32	201.76	208.94	265.54	1.04967	1
	LCN2	274.08	679.6	413.77	1945.45	4335.93	2729.02	6.5892	1
	LRG1	47.54	139.04	77.8	131.48	141.22	120.61	1.48767	12.5
	LYZ2	6692.91	10468.4	7043.63	6438.25	4960.68	6717.51	0.748461	1
	NAPSA	379.55	561.55	402.68	337.26	371.89	361.95	0.79708	1
	SCD1	493.41	795.39	563.19	485.29	292.08	473.37	0.675349	1
	SELENBP1	476.28	469.61	414.8	408.82	387.41	355.09	0.84613	1
	SERPINE1	17.16	26.09	24.85	29.22	59.71	62.29	2.22056	6.97
	SFTPB	3251.34	4851.03	3509.67	2345.48	2531.9	2541.1	0.638861	1.97
	SLC34A2	487.15	779.9	565.71	353.87	369.08	437.37	0.6331	2.28
	TGOLN1	64.1	103.51	68.59	62.54	88.1	102.15	1.07024	9.82
								1.74957	4.096
								2.19793	4.34681
