# Supplementary material for: Gammaherpesvirus Infection Stimulates Lung Tumor-Promoting Inflammation
Source: Pathogens. 2024 Aug 31;13(9):747. doi: 10.3390/pathogens13090747 (PMC11434807; doi:10.3390/pathogens13090747)
Supplement: Supplementary file 1 [file pathogens-13-00747-s001.zip › Table S3.m6A fold enrichment fold change RNAxlsx copy.xlsx]

## Sheet: Sheet1
Table S3:m6A modification and fold change of mRNAs differentially expressed in immune cells and lung epithelium post-infection with MHV68
PMID: 32300059				PMID: 29463737
Immune cells	m6A fold enrichment	mRNA fold change		epithelial cells	m6A fold enrichment	mRNA fold change
Zbp1	694	39.5415		VEGFA	33.5	0.588074
B430306N03Rik	227	3.89886		CLIC5	32.3	0.69185
Isg15	141	26.9069		NDNF	25.6	1.10973
Ptafr	45.5	4.29622		HBEGF	23.5	1.42911
Tal1	45.2	0.606958		PDGFA	21.5	0.524848
Hp	40.7	1.27981		CAVIN2	18.7	0.510004
Csf1	31.1	2.26785		HSPA5	14.9	2.12681
Spc24	27	1.36718		LRG1	12.5	1.48767
Slfn8	27	10.2219		AKAP5	11.6	0.528936
Tlr2	27	2.71845		GPRC5A	11.1	0.66287
Cmpk2	24.5	6.19641		TGOLN1	9.82	1.07024
Gda	23.1	2.34126		AGER	8.91	0.693146
Lockd	22.4	1.46176		ASCL4	8.08	9.22222
Dnah8	22.4	0.942478		BCAM	7.18	0.609003
Treml2	21.5	1.64918		SERPINE1	6.97	2.22056
Il12rb1	21.3	12.6594		CHIL1	6.82	1.59959
Il17ra	18.7	1.54713		AQP5	6.28	0.884725
Polq	16.2	3.73932		SPARC	6.28	0.600084
Ifit3	15.4	21.3805		ELOVL1	5.81	0.92495
Bard1	15.3	3.69565		CLIC3	5.49	0.67768
Cdca3	15.3	3.7373		MALAT1	3.68	1.03442
Cdc25a	15.3	1.43828		EMP2	3.25	0.622259
Tlr13	15.1	4.41625		FASN	2.4	0.621208
Cxcr4	14.7	0.603253		SLC34A2	2.28	0.6331
Ffar2	14.6	4.82081		SFTPB	1.97	0.638861
Ubash3a	14.4	6.75385		CLDN18	1.51	0.679006
Nuf2	14.4	3.12978		SEC14L3	1.41	0.434211
Chtf18	14.4	1.96552		GM43085	1.37	0.724164
Ly6a	14.1	3.91013		CYR61		0.899089
Il18rap	13.7	3.58651		DAG1		0.553544
Ccr1	12	6.61489		HOPX		0.575401
Lrr1	11.7	28.1905		IGFBP7		0.879775
Gria3	11.7	0.465882		MSN		1.016
Slc2a6	11.7	2.82383		SERPINB6B		1.49492
Hcar2	11.2	3.32833		TIMP3		1.1926
Pif1	10.8	5.5		ATP1B1		0.905193
Cdc7	10.5	1.84455		CXCL15		0.858965
Samd9l	10.5	2.96963		FABP5		1.25196
Cdc6	10.4	3.8553		LAMP3		1.04967
Oasl1	10.2	16.6322		LCN2		6.5892
Slfn1	10.2	6.02795		LYZ2		0.748461
Ifit1	9.91	20.4033		NAPSA		0.79708
Stx11	9.86	1.8992		SCD1		0.675349
Osm	9.4	3.8797		SELENBP1		0.84613
Rtp4	9.02	7.40881
Rad54l	8.97	2.18575
Ccne2	8.08	2.26808
Irf7	8.08	17.3207
Rsad2	7.78	21.511
S100a6	7.78	1.39393
Nusap1	7.18	2.40827
Pi16	6.67	0.475039
Rad51ap1	6.57	2.61335
Gabbr1	6.04	0.581535
Chaf1a	5.86	1.75188
Oasl2	5.66	8.94326
Cd300lf	5.58	3.71194
Mtfr2	5.3	4.92958
Cntln	5.2	0.592058
Abtb1	5.09	0.499615
Mcm5	4.41	3.46506
Sema4d	4.41	2.42942
Slfn5	4.25	2.40501
E2f8	4.04	2.99149
Sell	3.61	1.892
Bcl7a	3.44	0.479695
Mxd1	2.52	3.25999
Pkmyt1	2.42	1.23647
Ccl3	1.58	33.1569
Rrm1	1.31	1.73357
